# Supplementary material for: Eucomic acid methanol monosolvate
Source: Acta Crystallogr Sect E Struct Rep Online. 2011 Jul 30;67(Pt 8):o2192. doi: 10.1107/S1600536811030017 (PMC3213623; doi:10.1107/S1600536811030017)
Supplement: Supplementary file 1 [file e-67-o2192-sup1.cif]

##############################################################################
#                                                                            #
# This CIF contains the data in a paper accepted for publication in          #
# Acta Crystallographica Section E. It conforms to the requirements of       #
# Notes for Authors for Acta Crystallographica Section E, and has been       #
# peer reviewed under the auspices of the IUCr Commission on Journals.       #
#                                                                            #
# Full details of the Crystallographic Information File format               #
# are given in the paper "The Crystallographic Information File (CIF):       #
# a New Standard Archive File for Crystallography" by S. R. Hall, F. H.      #
# Allen and I. D. Brown [Acta Cryst. (1991), A47, 655-685].                  #
#                                                                            #
# The current version of the core CIF dictionary is obtainable from          #
# ftp://ftp.iucr.org/pub/cif_core.dic.                                       #
#                                                                            #
# Software is freely available for graphical display of the structure(s)     #
# in this CIF. For information consult the CIF software page                 #
# http://www.iucr.org/resources/cif/software.                                #
#                                                                            #
# This file may be used for bona fide research purposes within the           #
# scientific community so long as proper attribution is given to the journal # 
# article from which it was obtained.                                        #
#                                                                            #
##############################################################################
data_I
_audit_creation_method
;
  Olex2 1.1
  (compiled 2011.02.15 svn.r1672, GUI svn.r3494)
;
_chemical_name_systematic
;
2-hydroxy-2-(4-hydroxybenzyl)butanedioic acid methanol monosolvate
;
_chemical_name_common     'eucomic acid--methanol (1/1)'
_chemical_formula_moiety     'C11 H12 O6, C H4 O'
_chemical_formula_sum     'C12 H16 O7'
_chemical_formula_iupac     'C11 H12 O6 , C H4 O'
_chemical_formula_weight     272.25
_chemical_melting_point     ?
_space_group_crystal_system     orthorhombic
_space_group_name_H-M_alt     'P 21 21 21'
_space_group_name_Hall     'P 2ac 2ab'
loop_
    _space_group_symop_id
    _space_group_symop_operation_xyz
    1 'x, y, z'
    2 '-x+1/2, -y, z+1/2'
    3 'x+1/2, -y+1/2, -z'
    4 '-x, y+1/2, -z+1/2'
_cell_length_a     5.8970(2)
_cell_length_b     7.2088(3)
_cell_length_c     31.3290(4)
_cell_angle_alpha     90.00
_cell_angle_beta     90.00
_cell_angle_gamma     90.00
_cell_volume     1331.81(7)
_cell_formula_units_Z     4
_cell_measurement_reflns_used     2341
_cell_measurement_theta_min     1.3
_cell_measurement_theta_max     25.01
_cell_measurement_temperature     293(2)
_exptl_crystal_description     prism
_exptl_crystal_colour     colourless
_exptl_crystal_size_max     0.60
_exptl_crystal_size_mid     0.20
_exptl_crystal_size_min     0.10
_exptl_crystal_density_diffrn     1.358
_exptl_crystal_density_meas     ?
_exptl_crystal_density_method     'not measured'
_exptl_crystal_F_000     576
_exptl_absorpt_coefficient_mu     0.113
_exptl_absorpt_correction_type     none
_exptl_absorpt_process_details     ?
_exptl_absorpt_correction_T_min     ?
_exptl_absorpt_correction_T_max     ?
_diffrn_ambient_temperature     293(2)
_diffrn_radiation_type     MoK\a
_diffrn_radiation_wavelength     0.71073
_diffrn_radiation_monochromator     graphite
_diffrn_measurement_device_type     'Bruker SMART 1000 CCD'
_diffrn_measurement_method     \w
_diffrn_detector_area_resol_mean     ?
_diffrn_reflns_number     7417
_diffrn_reflns_av_R_equivalents     0.0356
_diffrn_reflns_theta_min     1.30
_diffrn_reflns_theta_max     25.01
_diffrn_reflns_theta_full     25.00
_diffrn_measured_fraction_theta_max     1.000
_diffrn_measured_fraction_theta_full     1.000
_diffrn_reflns_limit_h_min     -7
_diffrn_reflns_limit_h_max     6
_diffrn_reflns_limit_k_min     -8
_diffrn_reflns_limit_k_max     6
_diffrn_reflns_limit_l_min     -36
_diffrn_reflns_limit_l_max     37
_diffrn_standards_number     ?
_diffrn_standards_interval_count     .
_diffrn_standards_interval_time     .
_diffrn_standards_decay_%     0
_refine_special_details
;
Refinement of <i>F</i>^2^ against ALL reflections. The weighted <i>R</i>-factor
<i>wR</i> and goodness of fit <i>S</i> are based on <i>F</i>^2^, conventional
<i>R</i>-factors <i>R</i> are based on <i>F</i>, with <i>F</i> set to zero for
negative <i>F</i>^2^. The threshold expression of <i>F</i>^2^ >
\s(<i>F</i>^2^) is used only for calculating <i>R</i>-factors(gt) <i>etc</i>.
and is not relevant to the choice of reflections for refinement.
<i>R</i>-factors based on <i>F</i>^2^ are statistically about twice as large
as those based on <i>F</i>, and <i>R</i>-factors based on ALL data will be
even larger.
;
_reflns_number_total     1408
_reflns_number_gt     1184
_reflns_threshold_expression     I>2\s(I)
_refine_ls_structure_factor_coef     Fsqd
_refine_ls_matrix_type     full
_refine_ls_R_factor_all     0.0397
_refine_ls_R_factor_gt     0.0303
_refine_ls_wR_factor_gt     0.0752
_refine_ls_wR_factor_ref     0.0806
_refine_ls_goodness_of_fit_ref     1.052
_refine_ls_restrained_S_all     1.052
_refine_ls_number_reflns     1408
_refine_ls_number_parameters     178
_refine_ls_number_restraints     0
_refine_ls_hydrogen_treatment     constr
_refine_ls_weighting_scheme     calc
_refine_ls_weighting_details
       'calc w = 1/[\s^2^(Fo^2^)+(0.0459P)^2^+0.0811P] where P=(Fo^2^+2Fc^2^)/3'
_atom_sites_solution_hydrogens     geom
_atom_sites_solution_primary     direct
_atom_sites_solution_secondary     difmap
_refine_ls_shift/su_max     0.000
_refine_ls_shift/su_mean     0.000
_refine_diff_density_max     0.184
_refine_diff_density_min     -0.185
_refine_ls_extinction_method     none
_refine_ls_extinction_coef     ?
_refine_ls_abs_structure_details     ?
_refine_ls_abs_structure_Flack     ?
loop_
    _atom_type_symbol
    _atom_type_description
    _atom_type_scat_dispersion_real
    _atom_type_scat_dispersion_imag
    _atom_type_scat_source
    'C' 'C' 0.0033 0.0000
                         'International Tables Vol C Tables 4.2.6.8 and 6.1.1.4'
    'H' 'H' 0.0000 0.0000
                         'International Tables Vol C Tables 4.2.6.8 and 6.1.1.4'
    'O' 'O' 0.0106 0.0000
                         'International Tables Vol C Tables 4.2.6.8 and 6.1.1.4'
_computing_data_collection     'SMART (Bruker, 1998)'
_computing_cell_refinement     'SMART and SAINT (Bruker, 1998)'
_computing_data_reduction     'XPREP in SHELXTL (Sheldrick, 2008)'
_computing_structure_solution     'SHELXS97 (Sheldrick, 2008)'
_computing_structure_refinement     'SHELXL97 (Sheldrick, 2008)'
_computing_molecular_graphics     'OLEX2 (Dolomanov <i>et al.</i>, 2009)'
_computing_publication_material     'OLEX2 (Dolomanov <i>et al.</i>, 2009)'
loop_
    _atom_site_type_symbol
    _atom_site_label
    _atom_site_fract_x
    _atom_site_fract_y
    _atom_site_fract_z
    _atom_site_U_iso_or_equiv
    _atom_site_adp_type
    _atom_site_calc_flag
    _atom_site_refinement_flags
    _atom_site_occupancy
    _atom_site_symmetry_multiplicity
    _atom_site_disorder_assembly
    _atom_site_disorder_group
    O O4 0.5195(3) 0.2588(3) 0.38870(6) 0.0496(5) Uani d . 1 1 . .
    H H4 0.6358 0.3081 0.3799 0.074 Uiso calc R 1 1 . .
    O O2 -0.0623(2) 0.3712(2) 0.37354(5) 0.0399(4) Uani d . 1 1 . .
    H H2 -0.0175 0.4478 0.3561 0.060 Uiso calc R 1 1 . .
    O O1 0.2583(3) 0.1398(3) 0.18267(5) 0.0503(5) Uani d . 1 1 . .
    H H1 0.3811 0.0962 0.1756 0.075 Uiso calc R 1 1 . .
    O O3 0.3496(3) 0.4842(3) 0.35125(5) 0.0465(5) Uani d . 1 1 . .
    C C5 -0.0136(4) 0.1541(3) 0.28608(7) 0.0390(6) Uani d . 1 1 . .
    H H5 -0.1536 0.1885 0.2972 0.047 Uiso calc R 1 1 . .
    C C4 0.1514(4) 0.0859(3) 0.31338(7) 0.0346(5) Uani d . 1 1 . .
    C C1 0.2305(4) 0.1201(3) 0.22599(7) 0.0373(5) Uani d . 1 1 . .
    C C8 0.1204(4) 0.2530(3) 0.38545(7) 0.0337(5) Uani d . 1 1 . .
    C C3 0.3574(4) 0.0333(3) 0.29570(7) 0.0401(6) Uani d . 1 1 . .
    H H3 0.4705 -0.0139 0.3133 0.048 Uiso calc R 1 1 . .
    O O6 -0.0015(5) 0.3883(3) 0.49413(6) 0.0750(6) Uani d . 1 1 . .
    H H6 0.0124 0.4873 0.5068 0.112 Uiso calc R 1 1 . .
    C C6 0.0240(4) 0.1722(3) 0.24286(7) 0.0380(6) Uani d . 1 1 . .
    H H6A -0.0889 0.2193 0.2252 0.046 Uiso calc R 1 1 . .
    O O5 0.2358(4) 0.5185(3) 0.44936(6) 0.0769(7) Uani d . 1 1 . .
    C C11 0.3419(4) 0.3486(4) 0.37382(7) 0.0361(5) Uani d . 1 1 . .
    C C2 0.3976(4) 0.0497(4) 0.25230(7) 0.0420(6) Uani d . 1 1 . .
    H H2A 0.5365 0.0136 0.2409 0.050 Uiso calc R 1 1 . .
    C C7 0.1074(4) 0.0688(3) 0.36073(7) 0.0397(6) Uani d . 1 1 . .
    H H7A 0.2170 -0.0167 0.3728 0.048 Uiso calc R 1 1 . .
    H H7B -0.0421 0.0156 0.3649 0.048 Uiso calc R 1 1 . .
    C C10 0.1187(4) 0.3916(4) 0.45945(7) 0.0449(6) Uani d . 1 1 . .
    C C9 0.0974(4) 0.2185(4) 0.43323(7) 0.0412(6) Uani d . 1 1 . .
    H H9A -0.0491 0.1622 0.4388 0.049 Uiso calc R 1 1 . .
    H H9B 0.2134 0.1311 0.4421 0.049 Uiso calc R 1 1 . .
    O O7 0.0058(6) 0.6834(4) 0.54040(10) 0.1137(10) Uani d . 1 1 . .
    H H7 -0.0761 0.7730 0.5357 0.171 Uiso calc R 1 1 . .
    C C12 0.1744(7) 0.7337(6) 0.56770(13) 0.1048(14) Uani d . 1 1 . .
    H H12A 0.3167 0.6874 0.5573 0.157 Uiso calc R 1 1 . .
    H H12B 0.1446 0.6828 0.5954 0.157 Uiso calc R 1 1 . .
    H H12C 0.1808 0.8666 0.5696 0.157 Uiso calc R 1 1 . .
loop_
    _atom_site_aniso_label
    _atom_site_aniso_U_11
    _atom_site_aniso_U_22
    _atom_site_aniso_U_33
    _atom_site_aniso_U_12
    _atom_site_aniso_U_13
    _atom_site_aniso_U_23
    O4 0.0228(8) 0.0617(12) 0.0644(12) -0.0021(9) -0.0012(8) 0.0092(9)
    O2 0.0262(8) 0.0491(10) 0.0446(9) -0.0002(8) 0.0008(7) 0.0065(8)
    O1 0.0462(10) 0.0669(13) 0.0378(9) 0.0088(10) 0.0061(8) -0.0085(9)
    O3 0.0389(10) 0.0530(11) 0.0474(10) -0.0084(9) 0.0064(8) 0.0099(9)
    C5 0.0297(12) 0.0451(14) 0.0421(13) 0.0043(12) 0.0037(10) -0.0067(11)
    C4 0.0293(11) 0.0371(12) 0.0374(12) -0.0031(11) -0.0008(10) -0.0057(10)
    C1 0.0362(12) 0.0398(13) 0.0360(12) -0.0020(11) 0.0037(10) -0.0075(11)
    C8 0.0232(11) 0.0434(13) 0.0345(12) 0.0004(11) -0.0002(9) 0.0034(10)
    C3 0.0312(13) 0.0442(14) 0.0449(13) 0.0002(12) -0.0058(11) -0.0028(11)
    O6 0.0911(16) 0.0758(14) 0.0580(12) -0.0167(15) 0.0377(12) -0.0163(10)
    C6 0.0336(13) 0.0430(13) 0.0375(13) 0.0072(12) -0.0018(10) -0.0022(10)
    O5 0.0892(16) 0.0762(15) 0.0653(12) -0.0429(13) 0.0272(12) -0.0222(11)
    C11 0.0272(12) 0.0485(15) 0.0325(12) -0.0041(12) 0.0018(10) -0.0049(12)
    C2 0.0287(12) 0.0488(14) 0.0485(14) 0.0006(12) 0.0033(11) -0.0114(12)
    C7 0.0344(13) 0.0416(13) 0.0430(13) -0.0068(12) 0.0000(10) 0.0015(11)
    C10 0.0399(14) 0.0588(16) 0.0361(13) -0.0049(14) 0.0047(11) 0.0011(12)
    C9 0.0361(13) 0.0501(14) 0.0373(13) -0.0072(12) 0.0027(10) 0.0033(11)
    O7 0.134(2) 0.0946(19) 0.112(2) 0.0550(19) -0.042(2) -0.0518(17)
    C12 0.101(3) 0.096(3) 0.118(3) 0.032(3) -0.028(3) -0.024(3)
_geom_special_details
;
All e.s.d.'s (except the e.s.d. in the dihedral angle between two l.s. planes)
are estimated using the full covariance matrix. The cell e.s.d.'s are taken
into account individually in the estimation of e.s.d.'s in distances, angles
and torsion angles; correlations between e.s.d.'s in cell parameters are only
used when they are defined by crystal symmetry. An approximate (isotropic)
treatment of cell e.s.d.'s is used for estimating e.s.d.'s involving l.s.
planes.
;
loop_
    _geom_bond_atom_site_label_1
    _geom_bond_atom_site_label_2
    _geom_bond_site_symmetry_2
    _geom_bond_distance
    _geom_bond_publ_flag
    O4 H4 . 0.8200 ?
    O4 C11 . 1.317(3) ?
    O2 H2 . 0.8200 ?
    O2 C8 . 1.424(3) ?
    O1 H1 . 0.8200 ?
    O1 C1 . 1.374(3) ?
    O3 C11 . 1.207(3) ?
    C5 H5 . 0.9300 ?
    C5 C4 . 1.386(3) ?
    C5 C6 . 1.378(3) ?
    C4 C3 . 1.388(3) ?
    C4 C7 . 1.511(3) ?
    C1 C6 . 1.380(3) ?
    C1 C2 . 1.381(3) ?
    C8 C11 . 1.521(3) ?
    C8 C7 . 1.539(3) ?
    C8 C9 . 1.523(3) ?
    C3 H3 . 0.9300 ?
    C3 C2 . 1.385(3) ?
    O6 H6 . 0.8200 ?
    O6 C10 . 1.298(3) ?
    C6 H6A . 0.9300 ?
    O5 C10 . 1.189(3) ?
    C2 H2A . 0.9300 ?
    C7 H7A . 0.9700 ?
    C7 H7B . 0.9700 ?
    C10 C9 . 1.499(4) ?
    C9 H9A . 0.9700 ?
    C9 H9B . 0.9700 ?
    O7 H7 . 0.8200 ?
    O7 C12 . 1.361(4) ?
    C12 H12A . 0.9600 ?
    C12 H12B . 0.9600 ?
    C12 H12C . 0.9600 ?
loop_
    _geom_angle_atom_site_label_1
    _geom_angle_atom_site_label_2
    _geom_angle_atom_site_label_3
    _geom_angle_site_symmetry_1
    _geom_angle_site_symmetry_3
    _geom_angle
    _geom_angle_publ_flag
    C11 O4 H4 . . 109.5 ?
    C8 O2 H2 . . 109.5 ?
    C1 O1 H1 . . 109.5 ?
    C4 C5 H5 . . 119.1 ?
    C6 C5 H5 . . 119.1 ?
    C6 C5 C4 . . 121.8(2) ?
    C5 C4 C3 . . 117.7(2) ?
    C5 C4 C7 . . 120.9(2) ?
    C3 C4 C7 . . 121.3(2) ?
    O1 C1 C6 . . 117.1(2) ?
    O1 C1 C2 . . 122.8(2) ?
    C6 C1 C2 . . 120.1(2) ?
    O2 C8 C11 . . 108.42(17) ?
    O2 C8 C7 . . 110.29(18) ?
    O2 C8 C9 . . 106.74(18) ?
    C11 C8 C7 . . 108.24(18) ?
    C11 C8 C9 . . 112.71(18) ?
    C9 C8 C7 . . 110.41(19) ?
    C4 C3 H3 . . 119.4 ?
    C2 C3 C4 . . 121.2(2) ?
    C2 C3 H3 . . 119.4 ?
    C10 O6 H6 . . 109.5 ?
    C5 C6 C1 . . 119.5(2) ?
    C5 C6 H6A . . 120.2 ?
    C1 C6 H6A . . 120.2 ?
    O4 C11 C8 . . 112.08(19) ?
    O3 C11 O4 . . 125.1(2) ?
    O3 C11 C8 . . 122.6(2) ?
    C1 C2 C3 . . 119.7(2) ?
    C1 C2 H2A . . 120.2 ?
    C3 C2 H2A . . 120.2 ?
    C4 C7 C8 . . 114.53(19) ?
    C4 C7 H7A . . 108.6 ?
    C4 C7 H7B . . 108.6 ?
    C8 C7 H7A . . 108.6 ?
    C8 C7 H7B . . 108.6 ?
    H7A C7 H7B . . 107.6 ?
    O6 C10 C9 . . 113.4(2) ?
    O5 C10 O6 . . 123.6(2) ?
    O5 C10 C9 . . 122.9(2) ?
    C8 C9 H9A . . 108.9 ?
    C8 C9 H9B . . 108.9 ?
    C10 C9 C8 . . 113.2(2) ?
    C10 C9 H9A . . 108.9 ?
    C10 C9 H9B . . 108.9 ?
    H9A C9 H9B . . 107.7 ?
    C12 O7 H7 . . 109.5 ?
    O7 C12 H12A . . 109.5 ?
    O7 C12 H12B . . 109.5 ?
    O7 C12 H12C . . 109.5 ?
    H12A C12 H12B . . 109.5 ?
    H12A C12 H12C . . 109.5 ?
    H12B C12 H12C . . 109.5 ?
loop_
    _geom_torsion_atom_site_label_1
    _geom_torsion_atom_site_label_2
    _geom_torsion_atom_site_label_3
    _geom_torsion_atom_site_label_4
    _geom_torsion_site_symmetry_1
    _geom_torsion_site_symmetry_2
    _geom_torsion_site_symmetry_3
    _geom_torsion_site_symmetry_4
    _geom_torsion
    _geom_torsion_publ_flag
    O2 C8 C11 O4 . . . . 171.94(19) ?
    O2 C8 C11 O3 . . . . -12.4(3) ?
    O2 C8 C7 C4 . . . . 68.0(2) ?
    O2 C8 C9 C10 . . . . -62.6(2) ?
    O1 C1 C6 C5 . . . . 179.5(2) ?
    O1 C1 C2 C3 . . . . -179.8(2) ?
    C5 C4 C3 C2 . . . . 0.6(3) ?
    C5 C4 C7 C8 . . . . -77.1(3) ?
    C4 C5 C6 C1 . . . . 0.5(4) ?
    C4 C3 C2 C1 . . . . 0.1(4) ?
    C3 C4 C7 C8 . . . . 103.2(3) ?
    O6 C10 C9 C8 . . . . 148.3(2) ?
    C6 C5 C4 C3 . . . . -0.9(3) ?
    C6 C5 C4 C7 . . . . 179.4(2) ?
    C6 C1 C2 C3 . . . . -0.5(4) ?
    O5 C10 C9 C8 . . . . -32.1(4) ?
    C11 C8 C7 C4 . . . . -50.5(3) ?
    C11 C8 C9 C10 . . . . 56.3(3) ?
    C2 C1 C6 C5 . . . . 0.2(4) ?
    C7 C4 C3 C2 . . . . -179.7(2) ?
    C7 C8 C11 O4 . . . . -68.4(2) ?
    C7 C8 C11 O3 . . . . 107.2(2) ?
    C7 C8 C9 C10 . . . . 177.5(2) ?
    C9 C8 C11 O4 . . . . 54.0(3) ?
    C9 C8 C11 O3 . . . . -130.3(2) ?
    C9 C8 C7 C4 . . . . -174.29(19) ?
loop_
    _geom_hbond_atom_site_label_D
    _geom_hbond_atom_site_label_H
    _geom_hbond_atom_site_label_A
    _geom_hbond_site_symmetry_A
    _geom_hbond_distance_DH
    _geom_hbond_distance_HA
    _geom_hbond_distance_DA
    _geom_hbond_angle_DHA
    _geom_hbond_publ_flag
    O1 H1 O3 4_645 0.82 1.97 2.781(3) 170 yes
    O2 H2 O3 . 0.82 2.19 2.655(2) 116 no
    O2 H2 O1 4_555 0.82 2.33 2.861(2) 123 yes
    O4 H4 O2 1_655 0.82 1.85 2.639(2) 162 yes
    O6 H6 O7 . 0.82 1.76 2.575(4) 170 yes
    O7 H7 O5 3_466 0.82 1.93 2.694(4) 156 yes
data_global
_journal_date_recd_electronic     2011-06-30
_journal_date_accepted     2011-07-25
_journal_name_full     'Acta Crystallographica, Section E'
_journal_year     2011
_journal_volume     67
_journal_issue      8
_journal_page_first     o2192
_journal_page_last     o2192
_journal_paper_category     QO
_journal_coeditor_code     ZS2127
_publ_contact_author_name     'Ren-Wang Jiang'
_publ_contact_author_address
;
Guangdong Province Key Laboratory of Pharmacodynamic Constituents of
Traditional Chinese Medicine and New Drugs Research
Institute of Traditional Chinese Medicine and Natural Products
Jinan University
Guangzhou 510632
People's Republic of China
;
_publ_contact_author_email     trwjiang@jnu.edu.cn
_publ_contact_author_fax     '8620-85221559'
_publ_contact_author_phone     '8620-85221016'
_publ_section_title
;
Eucomic acid methanol monosolvate
;
loop_
    _publ_author_name
    _publ_author_address
    'Li, Guo-Qiang'
;
Guangdong Province Key Laboratory of Pharmacodynamic Constituents of
Traditional Chinese Medicine and New Drugs Research
Institute of Traditional Chinese Medicine and Natural Products
Jinan University
Guangzhou 510632
People's Republic of China
;
    'Li, Yao-Lan'
;
Guangdong Province Key Laboratory of Pharmacodynamic Constituents of
Traditional Chinese Medicine and New Drugs Research
Institute of Traditional Chinese Medicine and Natural Products
Jinan University
Guangzhou 510632
People's Republic of China
;
    'Wang, Guo-Cai'
;
Guangdong Province Key Laboratory of Pharmacodynamic Constituents of
Traditional Chinese Medicine and New Drugs Research
Institute of Traditional Chinese Medicine and Natural Products
Jinan University
Guangzhou 510632
People's Republic of China
;
    'Liang, Zhi-Hong'
;
Analysis and Testing Center
Jinan University
Guangzhou 510632
People's Republic of China
;
    'Jiang, Ren-Wang'
;
Guangdong Province Key Laboratory of Pharmacodynamic Constituents of
Traditional Chinese Medicine and New Drugs Research
Institute of Traditional Chinese Medicine and Natural Products
Jinan University
Guangzhou 510632
People's Republic of China
;
