# Supplementary material for: Eucomic acid methanol monosolvate
Source: Acta Crystallogr Sect E Struct Rep Online. 2011 Jul 30;67(Pt 8):o2192. doi: 10.1107/S1600536811030017 (PMC3213623; doi:10.1107/S1600536811030017)
Supplement: Supplementary file 2 [file e-67-o2192-Isup2.hkl]

# 
# h,k,l, Fc-squared, Fo-squared, sigma(Fo-squared) and status flag 
# 
data_I
_shelx_title 'samp70 in P2(1)2(1)2(1)' 
_shelx_refln_list_code          4 
_shelx_F_calc_maximum      109.17 
_exptl_crystal_F_000       576.00 
_reflns_d_resolution_high  0.8404 
 
loop_ 
 _symmetry_equiv_pos_as_xyz 
 'x, y, z' 
 '-x+1/2, -y, z+1/2' 
 'x+1/2, -y+1/2, -z' 
 '-x, y+1/2, -z+1/2' 
 
_cell_length_a     5.8970 
_cell_length_b     7.2088 
_cell_length_c    31.3290 
_cell_angle_alpha  90.000 
_cell_angle_beta   90.000 
_cell_angle_gamma  90.000 
 
_shelx_F_squared_multiplier     1.000 
 
loop_ 
 _refln_index_h 
 _refln_index_k 
 _refln_index_l 
 _refln_F_squared_calc 
 _refln_F_squared_meas 
 _refln_F_squared_sigma 
 _refln_observed_status 
   2   0   0     1782.43     1816.79     22.13 o 
   4   0   0        0.55        0.12      2.01 o 
   6   0   0       24.24       33.06      5.20 o 
   1   1   0      775.47      706.31     15.19 o 
   2   1   0       68.25       68.83      2.56 o 
   3   1   0      316.96      328.12      5.54 o 
   4   1   0       89.52       87.59      3.81 o 
   5   1   0       97.95      101.28      4.60 o 
   6   1   0       24.10       27.33      4.13 o 
   0   2   0       52.23       48.35      3.21 o 
   1   2   0      342.51      340.35      4.25 o 
   2   2   0     2073.35     2064.35     36.30 o 
   3   2   0      114.81      104.78      2.97 o 
   4   2   0      312.32      283.36      6.08 o 
   5   2   0      168.57      166.82      6.79 o 
   6   2   0        6.01        6.47      4.15 o 
   1   3   0      863.19      930.78      8.35 o 
   2   3   0      261.93      286.50      4.20 o 
   3   3   0      261.95      227.70      4.17 o 
   4   3   0      177.27      161.62      6.36 o 
   5   3   0      298.20      270.07     11.02 o 
   6   3   0        5.67        5.70      4.26 o 
   0   4   0       64.04       56.60      4.25 o 
   1   4   0     1137.75     1094.65     14.09 o 
   2   4   0       25.94       27.50      3.18 o 
   3   4   0      272.99      259.98      6.39 o 
   4   4   0      173.85      186.28      9.41 o 
   5   4   0        2.00       -2.04      3.06 o 
   6   4   0        7.40        7.72      4.09 o 
   1   5   0      462.69      425.93      7.42 o 
   2   5   0       16.52       18.08      3.13 o 
   3   5   0       26.97       24.54      4.80 o 
   4   5   0       50.17       59.40      7.16 o 
   5   5   0        2.21        8.48      4.59 o 
   0   6   0        2.38        2.69      2.89 o 
   1   6   0      185.88      188.08      8.40 o 
   2   6   0        6.38        7.19      3.21 o 
   3   6   0       16.31       14.38      4.53 o 
   4   6   0      109.33       93.17     14.84 o 
   5   6   0        3.45        4.74      6.08 o 
   1   7   0       33.57       29.43      4.30 o 
   2   7   0      188.50      178.92      9.91 o 
   3   7   0       36.58       47.68      6.86 o 
   4   7   0       16.68       15.83      5.17 o 
   0   8   0       68.84       70.41     11.28 o 
   1   8   0        0.39       -1.65      3.89 o 
   2   8   0       10.79        9.32      7.44 o 
   1   0   1      726.53      691.61      6.96 o 
   2   0   1     1142.36     1128.01     11.93 o 
   3   0   1      505.43      478.96      9.27 o 
   4   0   1        2.90        3.19      1.62 o 
   5   0   1        1.91        4.25      1.75 o 
   6   0   1       36.22       42.00      4.10 o 
   7   0   1       18.87       25.84      5.70 o 
   0   1   1     5064.66     4833.76     46.10 o 
   1   1   1     6011.24     5715.77     34.46 o 
   2   1   1     2178.84     2236.05     12.55 o 
   3   1   1      689.82      690.14      5.60 o 
   4   1   1      176.91      177.61      3.50 o 
   5   1   1       78.60       73.53      2.93 o 
   6   1   1        8.54        7.79      2.21 o 
   0   2   1     4901.79     4981.83     34.01 o 
   1   2   1      621.35      624.92      4.66 o 
   2   2   1     1268.23     1243.61      5.98 o 
   3   2   1      323.82      324.67      3.74 o 
   4   2   1      171.22      156.28      3.09 o 
   5   2   1      104.15       99.75      3.93 o 
   6   2   1        2.05        4.43      2.29 o 
   0   3   1      750.11      756.20     12.02 o 
   1   3   1     1565.54     1576.25     15.56 o 
   2   3   1      205.38      208.74      2.56 o 
   3   3   1       65.73       76.36      2.20 o 
   4   3   1       86.66       99.41      3.77 o 
   5   3   1       26.56       31.01      3.31 o 
   6   3   1        2.59        0.31      2.40 o 
   0   4   1      178.73      185.79      4.60 o 
   1   4   1     1035.24     1047.55     12.78 o 
   2   4   1      152.54      145.55      2.80 o 
   3   4   1       36.35       38.01      2.39 o 
   4   4   1      326.28      311.92      7.10 o 
   5   4   1       36.21       31.69      3.99 o 
   6   4   1       23.67       26.40      4.03 o 
   0   5   1       41.70       44.53      3.23 o 
   1   5   1      150.09      151.42      3.37 o 
   2   5   1       38.66       42.68      2.90 o 
   3   5   1      399.96      390.01      9.18 o 
   4   5   1        6.58        4.28      2.78 o 
   5   5   1       53.08       43.01      4.72 o 
   0   6   1       16.05       14.89      2.68 o 
   1   6   1       90.99       93.13      4.00 o 
   2   6   1      309.11      308.15      6.42 o 
   3   6   1      319.43      314.84      8.92 o 
   4   6   1      110.99      114.24      6.25 o 
   5   6   1       36.78       39.36      5.03 o 
   0   7   1      101.37      108.98      7.91 o 
   1   7   1       13.28       17.95      2.65 o 
   2   7   1       42.24       56.25      4.32 o 
   3   7   1       51.45       56.32      6.55 o 
   4   7   1        3.25        2.07      3.27 o 
   0   8   1        4.43       -0.71      5.85 o 
   1   8   1        7.00        4.26      3.19 o 
   2   8   1       14.36        6.10      3.23 o 
   0   0   2      221.97       42.61     28.61 o 
   1   0   2     3086.20     3063.42     30.35 o 
   2   0   2      536.18      526.25      5.62 o 
   3   0   2      313.41      331.25      5.46 o 
   4   0   2        6.56        5.70      1.72 o 
   5   0   2     1409.14     1442.96     15.57 o 
   6   0   2        6.97        3.23      2.66 o 
   7   0   2       69.32       84.02      8.65 o 
   0   1   2     1806.36     1883.87      9.34 o 
   1   1   2     8454.83     8066.74     93.27 o 
   2   1   2      733.57      739.99      5.25 o 
   3   1   2      153.75      170.61      3.13 o 
   4   1   2       92.37       97.49      2.77 o 
   5   1   2      248.36      243.50      4.36 o 
   6   1   2       32.18       29.05      3.74 o 
   0   2   2     1845.77     1847.02     16.66 o 
   1   2   2     3299.90     3225.96     27.71 o 
   2   2   2     1426.96     1416.48      8.56 o 
   3   2   2      149.97      146.44      2.59 o 
   4   2   2      436.57      435.06      4.84 o 
   5   2   2       72.08       74.53      3.68 o 
   6   2   2        0.06       -0.12      2.23 o 
   0   3   2      114.99      124.52      3.41 o 
   1   3   2      490.82      457.81      4.12 o 
   2   3   2       40.73       37.19      1.77 o 
   3   3   2      478.57      461.30      9.78 o 
   4   3   2       21.44       24.19      2.43 o 
   5   3   2       24.21       31.02      3.28 o 
   6   3   2       17.68       18.90      3.48 o 
   0   4   2      245.78      260.99      5.32 o 
   1   4   2      566.11      588.37      5.42 o 
   2   4   2      389.85      373.10      4.96 o 
   3   4   2        5.91        3.33      1.60 o 
   4   4   2      197.48      187.12      5.75 o 
   5   4   2       24.15       27.71      3.79 o 
   6   4   2        7.79        7.27      3.21 o 
   0   5   2        1.86        1.53      1.65 o 
   1   5   2      110.89      112.50      3.02 o 
   2   5   2       58.83       64.87      3.35 o 
   3   5   2      188.70      191.05      5.73 o 
   4   5   2       16.64       15.63      3.30 o 
   5   5   2       60.33       54.14      5.04 o 
   0   6   2       64.37       66.32      4.06 o 
   1   6   2      218.61      202.44      5.24 o 
   2   6   2       69.10       64.92      3.75 o 
   3   6   2       45.52       45.44      5.47 o 
   4   6   2       15.29       11.17      3.29 o 
   5   6   2        0.14       -1.45      2.79 o 
   0   7   2      254.72      244.05      8.41 o 
   1   7   2       31.89       31.76      3.09 o 
   2   7   2       32.26       39.80      3.87 o 
   3   7   2      109.54      112.21      6.17 o 
   4   7   2       37.50       34.64      4.59 o 
   0   8   2       11.56        3.57      6.63 o 
   1   8   2        0.89       -0.41      2.39 o 
   2   8   2       13.77       18.96      3.85 o 
   1   0   3       89.74       88.58      2.17 o 
   2   0   3     1223.38     1283.93     10.05 o 
   3   0   3      798.21      886.00      8.81 o 
   4   0   3        2.62        1.23      1.54 o 
   5   0   3     1200.39     1206.47     14.24 o 
   6   0   3        2.80        4.01      2.73 o 
   0   1   3     2848.16     2835.35     26.37 o 
   1   1   3     3908.05     3734.64     32.53 o 
   2   1   3     2027.35     2094.67     21.25 o 
   3   1   3      333.30      340.25      6.77 o 
   4   1   3      160.27      165.62      3.25 o 
   5   1   3      338.16      335.82      5.41 o 
   6   1   3       95.90       99.37      4.33 o 
   0   2   3    11917.69    11475.90     64.68 o 
   1   2   3     2799.39     2713.97     40.55 o 
   2   2   3      615.14      621.98      6.20 o 
   3   2   3     1273.03     1295.36     16.08 o 
   4   2   3       67.42       68.71      2.58 o 
   5   2   3      144.78      140.38      4.49 o 
   6   2   3       12.64       11.84      2.72 o 
   0   3   3       62.37       57.62      2.69 o 
   1   3   3     1445.36     1475.74      7.99 o 
   2   3   3       47.17       49.89      1.99 o 
   3   3   3       94.90       94.46      2.37 o 
   4   3   3      306.88      298.99      6.25 o 
   5   3   3       34.90       34.87      3.38 o 
   6   3   3        6.79        6.36      3.57 o 
   0   4   3      185.68      175.97      5.12 o 
   1   4   3      233.47      226.87      3.51 o 
   2   4   3       96.71       97.51      2.95 o 
   3   4   3      103.54      100.95      3.72 o 
   4   4   3      245.90      257.78      6.64 o 
   5   4   3       30.82       26.07      3.63 o 
   6   4   3       46.68       47.32      4.95 o 
   0   5   3      464.98      462.98      7.83 o 
   1   5   3       20.17       20.28      1.76 o 
   2   5   3      192.69      179.49      4.70 o 
   3   5   3        7.82        6.63      2.30 o 
   4   5   3       47.50       46.69      4.51 o 
   5   5   3       34.05       24.25      4.06 o 
   0   6   3       59.02       64.60      4.06 o 
   1   6   3      127.12      133.76      4.44 o 
   2   6   3      196.74      192.81      5.28 o 
   3   6   3       55.78       56.18      4.90 o 
   4   6   3       13.64       10.59      3.14 o 
   0   7   3       48.78       52.52      5.13 o 
   1   7   3       11.74       11.35      2.43 o 
   2   7   3        2.48        2.12      2.36 o 
   3   7   3       19.54       15.57      3.49 o 
   4   7   3        4.66        2.96      3.26 o 
   0   8   3       31.39       30.44      6.36 o 
   1   8   3       18.27       17.96      3.30 o 
   2   8   3       35.74       36.32      4.45 o 
   0   0   4      108.66       99.10      1.93 o 
   1   0   4      598.21      589.35      5.37 o 
   2   0   4      184.33      184.93      3.58 o 
   3   0   4      650.66      690.88      7.77 o 
   4   0   4      674.85      675.87      8.89 o 
   5   0   4      463.73      458.22     10.29 o 
   6   0   4        6.41        7.45      3.01 o 
   0   1   4     1009.48     1009.59     23.60 o 
   1   1   4     1347.80     1334.04     16.64 o 
   2   1   4        3.16        4.43      0.79 o 
   3   1   4      105.09      103.71      2.28 o 
   4   1   4      126.55      133.40      2.96 o 
   5   1   4      217.21      220.21      4.53 o 
   6   1   4       50.75       49.40      3.55 o 
   0   2   4      622.90      550.02      7.04 o 
   1   2   4       73.24       77.89      1.96 o 
   2   2   4      161.18      158.46      2.34 o 
   3   2   4      908.16      971.09      6.26 o 
   4   2   4        4.78        2.57      1.26 o 
   5   2   4      186.48      193.09      5.12 o 
   6   2   4       37.79       43.06      3.84 o 
   0   3   4     2172.31     2117.96     27.33 o 
   1   3   4      159.83      168.40      3.47 o 
   2   3   4      532.94      502.47      8.72 o 
   3   3   4      396.12      375.71      4.10 o 
   4   3   4       75.64       80.96      4.05 o 
   5   3   4        2.22        0.34      2.03 o 
   6   3   4       60.34       59.01      5.06 o 
   0   4   4      663.49      696.21      8.52 o 
   1   4   4     1134.37     1105.61     10.54 o 
   2   4   4      127.88      133.06      3.35 o 
   3   4   4       31.12       30.69      2.60 o 
   4   4   4       73.60       82.94      4.49 o 
   5   4   4       22.66       26.03      3.70 o 
   6   4   4       50.79       53.21      9.43 o 
   0   5   4      107.62      112.56      4.37 o 
   1   5   4       28.32       35.12      2.09 o 
   2   5   4      744.51      732.06      8.80 o 
   3   5   4      157.94      152.77      5.24 o 
   4   5   4      181.42      177.99      8.11 o 
   5   5   4       16.97       12.33      3.34 o 
   0   6   4       56.04       58.68      3.97 o 
   1   6   4       86.74       92.07      3.50 o 
   2   6   4      143.70      143.90      5.32 o 
   3   6   4       20.54       17.95      3.49 o 
   4   6   4       26.31       31.51      4.16 o 
   0   7   4        7.80        8.78      3.21 o 
   1   7   4       17.42       18.08      2.59 o 
   2   7   4       23.20       22.28      3.92 o 
   3   7   4        0.75       -0.28      2.58 o 
   0   8   4       32.27       29.86      6.02 o 
   1   8   4       24.57       24.07      3.99 o 
   2   8   4       41.29       47.81      5.06 o 
   1   0   5        4.77        5.74      1.01 o 
   2   0   5      339.69      346.81      5.20 o 
   3   0   5      134.45      108.62      3.43 o 
   4   0   5       12.84       13.43      2.10 o 
   5   0   5      230.62      212.05      7.32 o 
   6   0   5        0.30       -1.45      2.33 o 
   0   1   5     3645.04     3686.12     59.74 o 
   1   1   5      763.05      719.93      7.72 o 
   2   1   5     4070.88     4107.09     45.20 o 
   3   1   5      250.19      270.57      3.53 o 
   4   1   5       21.06       21.24      1.72 o 
   5   1   5      101.26      100.33      3.58 o 
   6   1   5      129.68      141.47      5.48 o 
   0   2   5      696.54      687.94     10.26 o 
   1   2   5      808.19      780.16      5.17 o 
   2   2   5      167.42      167.47      3.37 o 
   3   2   5      229.12      227.27      3.14 o 
   4   2   5       64.31       63.89      2.57 o 
   5   2   5      378.35      380.36      7.71 o 
   6   2   5        1.73        2.16      2.24 o 
   0   3   5     1505.76     1491.22     40.06 o 
   1   3   5      176.76      165.18      2.65 o 
   2   3   5     1023.92      971.34      9.78 o 
   3   3   5        1.89        1.75      1.19 o 
   4   3   5       56.05       58.74      3.80 o 
   5   3   5        6.31        7.85      2.32 o 
   6   3   5       83.12       71.61      6.26 o 
   0   4   5       10.16       13.57      1.99 o 
   1   4   5      126.89      119.73      2.76 o 
   2   4   5      748.61      725.36      7.04 o 
   3   4   5       26.80       35.54      2.79 o 
   4   4   5       14.68       13.71      2.56 o 
   5   4   5        7.54        5.63      2.54 o 
   6   4   5       16.45       15.28      5.93 o 
   0   5   5       12.97       14.76      2.36 o 
   1   5   5       45.61       43.51      2.58 o 
   2   5   5      496.58      457.10      6.30 o 
   3   5   5        9.70       12.02      2.60 o 
   4   5   5       87.79       89.64      5.81 o 
   5   5   5        5.22        1.35      2.84 o 
   0   6   5       29.92       35.01      3.46 o 
   1   6   5      108.68      105.38      3.72 o 
   2   6   5       10.86        6.65      2.34 o 
   3   6   5       54.61       69.63      4.60 o 
   4   6   5       28.94       26.30      4.03 o 
   0   7   5       48.44       50.67      5.04 o 
   1   7   5       39.91       38.55      3.31 o 
   2   7   5        8.95       10.63      2.82 o 
   3   7   5       53.75       46.88      4.94 o 
   0   8   5       69.63       61.78      7.56 o 
   1   8   5        5.44        6.67      3.14 o 
   2   8   5        2.22        0.70      2.93 o 
   0   0   6      283.27      244.00      3.66 o 
   1   0   6      138.72      140.53      2.60 o 
   2   0   6      230.04      252.69      5.63 o 
   3   0   6      464.03      477.14      8.72 o 
   4   0   6        9.57       14.08      2.10 o 
   5   0   6       56.34       66.03      4.87 o 
   6   0   6       22.19       23.94      3.97 o 
   0   1   6      441.97      403.42      7.35 o 
   1   1   6     2604.56     2495.14     34.83 o 
   2   1   6     1343.55     1380.94      9.43 o 
   3   1   6      260.89      267.55      4.45 o 
   4   1   6      302.54      287.29      4.40 o 
   5   1   6      181.34      182.20      4.95 o 
   6   1   6      163.88      177.31      6.05 o 
   0   2   6     3826.45     3676.00     19.86 o 
   1   2   6     1699.68     1622.01     16.24 o 
   2   2   6     1301.06     1296.87     15.13 o 
   3   2   6      476.82      514.30      4.75 o 
   4   2   6      132.04      128.10      3.26 o 
   5   2   6      151.97      150.78      4.83 o 
   6   2   6       56.02       63.17      4.49 o 
   0   3   6     1119.40     1077.96     14.74 o 
   1   3   6      489.70      471.34      5.56 o 
   2   3   6      781.26      831.77      6.62 o 
   3   3   6      151.47      135.25      3.16 o 
   4   3   6      127.09      136.14      4.23 o 
   5   3   6       43.92       46.03      3.83 o 
   6   3   6       17.42       14.04      3.19 o 
   0   4   6      510.62      532.11      7.59 o 
   1   4   6      573.61      585.87      5.48 o 
   2   4   6       43.92       44.16      2.42 o 
   3   4   6      361.45      354.01      5.68 o 
   4   4   6       18.18       17.50      2.43 o 
   5   4   6       72.25       73.01      4.79 o 
   6   4   6       37.65       36.20      4.44 o 
   0   5   6      279.74      287.66      8.90 o 
   1   5   6       75.09       83.35      3.15 o 
   2   5   6       25.82       26.19      2.32 o 
   3   5   6      183.79      167.48      5.58 o 
   4   5   6       29.43       28.77      4.00 o 
   5   5   6        7.18        4.76      3.46 o 
   0   6   6        0.51        1.17      2.04 o 
   1   6   6       21.94       23.24      2.40 o 
   2   6   6       42.74       43.53      3.66 o 
   3   6   6        1.37        0.42      2.25 o 
   4   6   6        6.62        3.43      2.94 o 
   0   7   6        9.17        7.61      3.30 o 
   1   7   6        2.10        0.90      1.93 o 
   2   7   6       38.95       35.88      3.71 o 
   3   7   6        5.30        3.95      2.99 o 
   0   8   6        1.23        4.61      4.48 o 
   1   8   6        4.94        4.27      2.95 o 
   2   8   6       29.49       26.00      3.59 o 
   1   0   7       12.95       16.62      1.33 o 
   2   0   7      863.86      902.26     16.42 o 
   3   0   7      125.55      133.99      3.80 o 
   4   0   7       45.57       42.89      2.96 o 
   5   0   7        1.56        2.79      2.39 o 
   6   0   7        0.51       -1.63      2.30 o 
   0   1   7     4027.98     3720.50     81.22 o 
   1   1   7      263.19      247.23      3.43 o 
   2   1   7       62.37       57.64      1.78 o 
   3   1   7     1727.88     1769.65     15.59 o 
   4   1   7       26.08       27.01      2.05 o 
   5   1   7       93.84       97.64      3.93 o 
   6   1   7       18.36       17.46      2.88 o 
   0   2   7       98.73      102.54      4.19 o 
   1   2   7      170.39      176.31      3.51 o 
   2   2   7      974.76     1016.63     10.51 o 
   3   2   7       71.80       81.60      2.22 o 
   4   2   7       10.07       11.29      1.69 o 
   5   2   7      344.87      343.86      5.74 o 
   6   2   7       14.39       17.83      3.08 o 
   0   3   7      940.47      918.93     19.52 o 
   1   3   7     1274.67     1279.02     14.17 o 
   2   3   7      379.41      386.64      4.40 o 
   3   3   7        9.93       13.66      1.81 o 
   4   3   7       13.00       16.44      2.28 o 
   5   3   7       84.69       83.65      4.53 o 
   6   3   7       52.28       49.91      4.38 o 
   0   4   7        1.44       -0.73      1.40 o 
   1   4   7       14.76       14.60      1.43 o 
   2   4   7       31.90       37.95      2.26 o 
   3   4   7      461.97      462.22      6.52 o 
   4   4   7       48.66       49.02      3.40 o 
   5   4   7       41.38       47.25      4.12 o 
   6   4   7       32.33       36.15      4.62 o 
   0   5   7        7.38       10.24      2.28 o 
   1   5   7      127.64      129.33      3.68 o 
   2   5   7       13.88       11.49      2.14 o 
   3   5   7        1.16       -1.72      1.90 o 
   4   5   7       11.13       12.18      3.11 o 
   5   5   7       12.82       13.21      3.40 o 
   0   6   7       32.18       31.00      3.29 o 
   1   6   7      296.83      294.68      6.00 o 
   2   6   7       24.17       21.97      2.99 o 
   3   6   7       42.55       44.74      4.05 o 
   4   6   7        2.68       -0.26      2.60 o 
   0   7   7       27.11       26.20      4.15 o 
   1   7   7       12.21       16.43      2.63 o 
   2   7   7       57.65       67.17      4.79 o 
   3   7   7       51.88       54.89      5.11 o 
   0   8   7        0.55        1.06      4.06 o 
   1   8   7        8.82        8.95      3.18 o 
   2   8   7       24.32       22.44      4.13 o 
   0   0   8     1055.71      968.31     20.94 o 
   1   0   8     2055.72     1980.77     20.00 o 
   2   0   8     6681.92     6740.24    122.97 o 
   3   0   8       12.78       22.84      2.09 o 
   4   0   8        2.68        2.52      1.64 o 
   5   0   8        3.92        3.81      2.47 o 
   6   0   8        5.45        4.32      3.64 o 
   0   1   8     2362.19     2315.21     40.73 o 
   1   1   8      926.22      922.61     10.66 o 
   2   1   8      117.74      126.29      2.37 o 
   3   1   8      308.10      298.38      4.04 o 
   4   1   8      100.45      105.55      2.81 o 
   5   1   8      218.28      215.31      5.36 o 
   6   1   8       54.19       55.11      3.70 o 
   0   2   8       18.24       21.73      2.31 o 
   1   2   8     1647.00     1646.70     19.20 o 
   2   2   8      193.52      228.28      4.16 o 
   3   2   8      222.55      233.84      3.82 o 
   4   2   8       65.83       73.91      3.08 o 
   5   2   8       27.54       25.14      2.33 o 
   6   2   8       91.64       85.81      5.00 o 
   0   3   8      624.48      596.10      7.36 o 
   1   3   8      381.73      394.36      4.77 o 
   2   3   8      568.81      571.93      5.32 o 
   3   3   8      482.17      471.16      6.26 o 
   4   3   8       19.74       18.96      2.39 o 
   5   3   8       84.23       84.01      4.50 o 
   6   3   8        1.14        2.33      2.42 o 
   0   4   8       32.95       38.55      2.81 o 
   1   4   8       32.11       33.80      1.90 o 
   2   4   8      104.73      107.92      3.24 o 
   3   4   8       38.75       38.61      2.64 o 
   4   4   8        9.19        6.93      2.09 o 
   5   4   8       47.88       42.81      3.96 o 
   6   4   8       16.47       13.41      4.01 o 
   0   5   8       33.66       37.51      3.18 o 
   1   5   8       21.94       20.66      2.12 o 
   2   5   8      303.80      290.35      6.63 o 
   3   5   8      146.04      137.04      5.22 o 
   4   5   8        8.94        7.93      2.93 o 
   5   5   8        1.23       -1.59      2.53 o 
   0   6   8        7.17        8.35      2.94 o 
   1   6   8       23.49       20.64      2.28 o 
   2   6   8       51.71       56.61      4.06 o 
   3   6   8       63.36       62.30      5.14 o 
   4   6   8       24.26       28.33      4.19 o 
   0   7   8       63.74       58.32      5.46 o 
   1   7   8        7.92        9.82      2.62 o 
   2   7   8        7.02        4.61      2.41 o 
   3   7   8        0.53        0.44      2.77 o 
   0   8   8        6.33        5.51      4.93 o 
   1   8   8       19.74       14.87      3.47 o 
   2   8   8       23.60       18.21      3.89 o 
   1   0   9       64.61       59.41      2.30 o 
   2   0   9      888.85      925.02     10.17 o 
   3   0   9      201.22      221.19      4.65 o 
   4   0   9       14.13       20.39      3.01 o 
   5   0   9        1.27        1.31      2.37 o 
   6   0   9        8.78        5.27      3.84 o 
   0   1   9     6468.50     6118.60    115.87 o 
   1   1   9      645.28      619.66      6.84 o 
   2   1   9     1527.16     1507.37     18.31 o 
   3   1   9       69.88       73.34      2.37 o 
   4   1   9      190.53      188.71      3.78 o 
   5   1   9       25.92       30.56      2.73 o 
   6   1   9       78.60       79.73      4.23 o 
   0   2   9     3503.59     3480.86     57.44 o 
   1   2   9       42.22       47.46      1.81 o 
   2   2   9       41.81       58.30      2.04 o 
   3   2   9      184.10      171.76      2.97 o 
   4   2   9       24.20       24.13      2.41 o 
   5   2   9       15.91       15.43      2.18 o 
   6   2   9       15.25       12.41      2.87 o 
   0   3   9       72.48       80.10      3.26 o 
   1   3   9       41.39       50.56      1.73 o 
   2   3   9       58.95       61.27      2.93 o 
   3   3   9       85.83       82.68      3.14 o 
   4   3   9       89.69       81.48      3.70 o 
   5   3   9       13.23       18.26      2.73 o 
   6   3   9       80.19       79.75      5.08 o 
   0   4   9       48.00       51.70      3.11 o 
   1   4   9      209.41      222.66      3.64 o 
   2   4   9      295.80      311.05      4.92 o 
   3   4   9      132.48      123.74      3.90 o 
   4   4   9        2.58        1.76      1.84 o 
   5   4   9       24.30       23.44      3.18 o 
   0   5   9        0.55        0.34      1.72 o 
   1   5   9       41.10       46.46      2.78 o 
   2   5   9       68.03       73.15      4.42 o 
   3   5   9       79.48       68.04      4.30 o 
   4   5   9       37.86       33.64      4.13 o 
   5   5   9       51.00       54.71      5.22 o 
   0   6   9       97.48      105.66      5.94 o 
   1   6   9        7.09        6.72      1.91 o 
   2   6   9        6.07        5.26      2.29 o 
   3   6   9       24.09       21.03      3.11 o 
   4   6   9        6.28        4.87      3.05 o 
   0   7   9        0.07       -0.39      2.89 o 
   1   7   9        6.63        7.43      2.85 o 
   2   7   9       90.84       97.61      5.64 o 
   3   7   9       11.15        8.45      3.19 o 
   0   8   9        0.58        4.27      4.32 o 
   1   8   9        5.23        1.84      2.99 o 
   0   0  10     2037.19     1906.24     15.53 o 
   1   0  10      533.63      494.95      4.91 o 
   2   0  10      249.62      243.26      4.61 o 
   3   0  10      280.91      264.86      5.14 o 
   4   0  10      224.32      226.41      6.88 o 
   5   0  10      385.51      376.57     11.38 o 
   6   0  10       97.31       92.06      8.43 o 
   0   1  10      776.26      816.67     10.95 o 
   1   1  10     1987.82     1956.35     25.80 o 
   2   1  10       51.67       48.52      1.95 o 
   3   1  10      437.89      433.95      4.98 o 
   4   1  10       32.42       37.71      2.23 o 
   5   1  10      161.18      156.71      4.83 o 
   6   1  10        3.01        3.53      2.06 o 
   0   2  10     1440.02     1469.60     25.39 o 
   1   2  10      433.25      431.76      6.47 o 
   2   2  10       79.27       78.33      2.19 o 
   3   2  10      197.26      202.16      3.11 o 
   4   2  10       81.73       81.16      3.58 o 
   5   2  10       80.01       76.08      3.84 o 
   6   2  10        2.30        1.23      2.37 o 
   0   3  10      597.73      637.67      7.89 o 
   1   3  10      831.20      820.83      7.01 o 
   2   3  10       26.81       20.22      1.60 o 
   3   3  10      192.11      210.82      4.54 o 
   4   3  10      158.33      154.88      4.34 o 
   5   3  10        2.23        1.40      1.96 o 
   6   3  10        0.85        2.14      2.41 o 
   0   4  10      195.08      183.68      4.96 o 
   1   4  10       39.48       40.97      2.09 o 
   2   4  10      161.20      164.89      4.49 o 
   3   4  10       53.95       59.82      3.24 o 
   4   4  10       72.64       69.97      3.93 o 
   5   4  10        8.32        8.84      2.77 o 
   0   5  10       71.65       70.09      3.85 o 
   1   5  10       88.36       91.38      3.38 o 
   2   5  10       72.26       74.19      3.77 o 
   3   5  10      124.54      124.06      5.12 o 
   4   5  10        7.71        6.19      2.49 o 
   5   5  10        1.92       -2.75      2.91 o 
   0   6  10      122.48      132.01      6.45 o 
   1   6  10       37.89       42.09      2.92 o 
   2   6  10       34.40       34.07      3.46 o 
   3   6  10       68.06       64.67      4.57 o 
   4   6  10       35.42       30.85      4.33 o 
   0   7  10        0.54        0.39      2.72 o 
   1   7  10       40.58       38.68      4.36 o 
   2   7  10        0.43       -0.79      2.18 o 
   3   7  10        3.53        1.93      2.59 o 
   0   8  10       20.76       16.76      5.33 o 
   1   8  10        4.59        1.72      2.99 o 
   1   0  11        7.97       11.91      1.42 o 
   2   0  11      601.20      618.32      6.53 o 
   3   0  11      248.20      234.59      6.46 o 
   4   0  11        6.91        4.28      2.26 o 
   5   0  11       86.07       80.26      5.17 o 
   6   0  11       68.15       72.70      7.73 o 
   0   1  11       59.11       56.83      2.71 o 
   1   1  11      109.97      118.53      2.36 o 
   2   1  11      250.89      232.69      3.49 o 
   3   1  11      189.48      198.36      3.59 o 
   4   1  11      158.00      145.72      3.51 o 
   5   1  11      210.30      197.25      5.40 o 
   6   1  11       28.34       32.57      3.18 o 
   0   2  11     1208.53     1183.07     11.62 o 
   1   2  11      850.84      869.07      7.85 o 
   2   2  11      244.48      245.79      3.59 o 
   3   2  11      210.95      216.26      5.55 o 
   4   2  11       14.03       21.16      2.46 o 
   5   2  11      123.90      135.89      5.21 o 
   6   2  11       21.02       20.54      3.27 o 
   0   3  11      166.44      161.80      4.37 o 
   1   3  11      336.36      341.49      4.39 o 
   2   3  11      114.09      104.08      3.88 o 
   3   3  11       54.24       65.40      3.30 o 
   4   3  11       77.70       91.51      3.44 o 
   5   3  11        2.32       -1.31      1.91 o 
   6   3  11       28.44       28.88      3.77 o 
   0   4  11      101.03       81.66      3.77 o 
   1   4  11      230.87      215.67      3.47 o 
   2   4  11       37.02       35.06      2.73 o 
   3   4  11      281.73      291.57      5.65 o 
   4   4  11        4.65        6.30      2.05 o 
   5   4  11       10.30       11.46      2.66 o 
   0   5  11       53.57       56.04      3.70 o 
   1   5  11        4.31        2.52      1.55 o 
   2   5  11      217.02      216.24      5.48 o 
   3   5  11      144.84      146.19      5.44 o 
   4   5  11        8.12        6.27      2.51 o 
   5   5  11        2.93        3.39      2.70 o 
   0   6  11        3.07        3.57      2.70 o 
   1   6  11       23.46       20.44      2.54 o 
   2   6  11       71.90       68.39      4.50 o 
   3   6  11       34.28       35.85      3.66 o 
   4   6  11       13.56       13.93      3.78 o 
   0   7  11        3.85        7.01      6.21 o 
   1   7  11        2.88        5.55      2.88 o 
   2   7  11        7.31       10.40      2.84 o 
   3   7  11       10.63       13.10      3.01 o 
   0   8  11       11.87        9.40      8.07 o 
   1   8  11       17.50       24.76      4.11 o 
   0   0  12     5350.50     5024.05     90.33 o 
   1   0  12      596.46      616.53      8.80 o 
   2   0  12       11.09        7.77      1.43 o 
   3   0  12       27.62       32.13      2.16 o 
   4   0  12       45.67       49.58      4.17 o 
   5   0  12       40.00       35.43      4.25 o 
   6   0  12       11.38        7.56      4.52 o 
   0   1  12      435.67      454.85      5.95 o 
   1   1  12      279.36      250.10      3.29 o 
   2   1  12      299.16      324.43      4.15 o 
   3   1  12      211.92      216.56      3.80 o 
   4   1  12       47.28       52.19      2.63 o 
   5   1  12        0.57        0.98      1.73 o 
   6   1  12       95.94       97.26      5.15 o 
   0   2  12       98.48      102.48      2.96 o 
   1   2  12      488.78      476.49      4.85 o 
   2   2  12      527.59      475.20      6.94 o 
   3   2  12       20.76       24.24      2.09 o 
   4   2  12       14.44       11.77      2.21 o 
   5   2  12      104.81      109.03      4.86 o 
   6   2  12       30.67       25.81      3.37 o 
   0   3  12      954.79      981.92      9.05 o 
   1   3  12      244.45      247.28      3.91 o 
   2   3  12       72.07       66.73      3.16 o 
   3   3  12        9.14        9.88      1.84 o 
   4   3  12        3.40        3.33      1.77 o 
   5   3  12      143.21      144.27      5.18 o 
   6   3  12       20.52       19.53      3.47 o 
   0   4  12        1.88        2.90      1.77 o 
   1   4  12       59.62       69.77      2.29 o 
   2   4  12       20.92       22.00      2.42 o 
   3   4  12       21.70       25.89      2.51 o 
   4   4  12       54.53       49.45      3.51 o 
   5   4  12       14.77       11.79      2.55 o 
   0   5  12        9.96        6.50      2.34 o 
   1   5  12        9.53        8.59      1.82 o 
   2   5  12      126.68      123.25      4.42 o 
   3   5  12       15.29       12.50      2.58 o 
   4   5  12       52.76       54.46      5.65 o 
   5   5  12       51.26       52.57      4.54 o 
   0   6  12        8.16       11.36      3.27 o 
   1   6  12       77.63       82.22      4.25 o 
   2   6  12       62.21       61.20      4.32 o 
   3   6  12       32.85       30.12      3.97 o 
   4   6  12        5.26        2.41      2.85 o 
   0   7  12       27.74       33.43      4.72 o 
   1   7  12        1.52       -0.51      2.44 o 
   2   7  12       23.13       21.16      3.30 o 
   3   7  12       24.29       26.72      3.80 o 
   0   8  12       47.50       37.90      9.55 o 
   1   8  12        2.60        8.55      3.41 o 
   1   0  13      770.90      841.39      8.22 o 
   2   0  13      307.32      320.29      5.10 o 
   3   0  13      150.56      161.75      4.13 o 
   4   0  13       31.96       30.05      4.71 o 
   5   0  13       61.58       60.25      6.61 o 
   6   0  13        0.57       -1.21      2.26 o 
   0   1  13      914.80      904.75     10.99 o 
   1   1  13      106.57      113.00      2.50 o 
   2   1  13      167.63      170.66      2.79 o 
   3   1  13       58.81       51.82      2.57 o 
   4   1  13       95.03      102.70      3.52 o 
   5   1  13      158.25      156.24      5.01 o 
   6   1  13       38.80       36.35      3.85 o 
   0   2  13      185.67      176.17      3.74 o 
   1   2  13       16.65       21.47      1.60 o 
   2   2  13       65.55       67.37      2.40 o 
   3   2  13        4.76        4.37      1.52 o 
   4   2  13       71.99       71.68      3.73 o 
   5   2  13       27.53       23.93      3.12 o 
   6   2  13       11.23        8.54      3.16 o 
   0   3  13       69.69       68.92      3.17 o 
   1   3  13       90.61       81.34      2.45 o 
   2   3  13      130.23      137.62      3.76 o 
   3   3  13      147.92      145.74      4.07 o 
   4   3  13       80.61       84.04      3.62 o 
   5   3  13       58.93       57.00      3.96 o 
   6   3  13        5.07        3.17      2.63 o 
   0   4  13       58.50       73.24      3.75 o 
   1   4  13      127.23      138.12      2.94 o 
   2   4  13       56.04       58.63      3.41 o 
   3   4  13       13.60       13.49      2.19 o 
   4   4  13       39.39       38.94      3.13 o 
   5   4  13       47.61       43.93      3.84 o 
   0   5  13       14.27       12.88      2.52 o 
   1   5  13       36.18       34.48      2.61 o 
   2   5  13        9.13       11.86      2.32 o 
   3   5  13       44.40       43.83      3.79 o 
   4   5  13       16.93       20.20      3.23 o 
   5   5  13       36.29       37.70      3.80 o 
   0   6  13       84.84       82.18      5.64 o 
   1   6  13       22.92       26.77      2.88 o 
   2   6  13       34.64       38.40      3.36 o 
   3   6  13        7.37        7.73      2.77 o 
   4   6  13        7.56        8.02      3.33 o 
   0   7  13      124.21      120.15      6.90 o 
   1   7  13        1.19       -0.26      2.25 o 
   2   7  13        0.29       -2.13      2.13 o 
   3   7  13        1.13        2.98      2.57 o 
   0   8  13        8.77        4.74      4.42 o 
   0   0  14       57.01       72.90      3.60 o 
   1   0  14     1264.26     1418.22     11.60 o 
   2   0  14        1.55        0.79      1.27 o 
   3   0  14       15.69       18.61      2.06 o 
   4   0  14       79.75       73.63      4.67 o 
   5   0  14       91.71       95.20      7.55 o 
   6   0  14        5.15        5.10      3.22 o 
   0   1  14       84.90      111.23      3.65 o 
   1   1  14      514.66      544.75      5.68 o 
   2   1  14      212.75      233.87      3.17 o 
   3   1  14        0.51       -0.78      1.21 o 
   4   1  14       12.14        9.39      2.06 o 
   5   1  14       30.60       22.96      2.75 o 
   6   1  14       38.44       35.76      3.86 o 
   0   2  14      635.19      614.07     11.18 o 
   1   2  14      116.66      111.55      2.80 o 
   2   2  14      512.67      482.59      6.67 o 
   3   2  14      304.11      315.38      5.50 o 
   4   2  14        6.00        2.73      1.82 o 
   5   2  14       70.92       73.17      4.70 o 
   6   2  14       65.44       70.68      5.64 o 
   0   3  14       25.94       22.89      2.00 o 
   1   3  14       39.26       40.60      2.04 o 
   2   3  14        1.22        2.54      1.52 o 
   3   3  14       72.35       70.39      3.29 o 
   4   3  14      168.82      165.26      4.70 o 
   5   3  14       47.69       46.99      5.07 o 
   6   3  14       13.44       13.04      3.23 o 
   0   4  14        0.52        0.77      1.45 o 
   1   4  14       62.92       60.42      2.55 o 
   2   4  14      310.05      296.49      6.11 o 
   3   4  14       28.00       29.54      2.51 o 
   4   4  14      116.44      110.00      4.26 o 
   5   4  14       37.26       37.34      3.64 o 
   0   5  14        0.40       -1.05      1.93 o 
   1   5  14       27.79       33.23      2.60 o 
   2   5  14       47.19       48.77      3.37 o 
   3   5  14       67.53       72.33      4.09 o 
   4   5  14       59.18       69.95      4.82 o 
   5   5  14       20.09       17.74      3.14 o 
   0   6  14       30.82       26.81      4.08 o 
   1   6  14        7.29        9.19      2.25 o 
   2   6  14       26.77       25.98      3.47 o 
   3   6  14       18.09       13.75      2.98 o 
   4   6  14       28.53       31.82      3.83 o 
   0   7  14       33.73       30.24      4.81 o 
   1   7  14        8.82        7.32      2.60 o 
   2   7  14       10.97       11.12      2.97 o 
   3   7  14       51.37       56.21      4.71 o 
   1   0  15       88.04       83.48      3.12 o 
   2   0  15       43.94       38.25      2.48 o 
   3   0  15      835.64      849.78     10.05 o 
   4   0  15        9.85        6.26      2.28 o 
   5   0  15      107.09       94.64      6.13 o 
   6   0  15        3.96        8.35      3.25 o 
   0   1  15     2104.16     2226.64     25.70 o 
   1   1  15      380.47      388.22      4.66 o 
   2   1  15      476.55      457.48      4.47 o 
   3   1  15       85.02       94.16      3.19 o 
   4   1  15        5.08        3.17      1.91 o 
   5   1  15       40.80       49.34      3.53 o 
   6   1  15       15.47       13.01      2.98 o 
   0   2  15        0.35        1.01      1.51 o 
   1   2  15      478.78      495.53      5.10 o 
   2   2  15      221.10      226.55      3.98 o 
   3   2  15       90.74       97.03      3.53 o 
   4   2  15        9.18        7.82      2.12 o 
   5   2  15      135.54      134.78      5.47 o 
   6   2  15        4.05        2.67      2.68 o 
   0   3  15      491.84      489.49      6.50 o 
   1   3  15       72.77       70.09      2.46 o 
   2   3  15      174.41      181.03      4.36 o 
   3   3  15       58.94       62.90      3.22 o 
   4   3  15       23.21       26.92      2.71 o 
   5   3  15       11.56        8.57      3.11 o 
   0   4  15      230.95      240.71      5.36 o 
   1   4  15       61.64       55.85      2.65 o 
   2   4  15       40.59       41.56      2.83 o 
   3   4  15       98.92       91.78      3.59 o 
   4   4  15       16.11       11.42      2.12 o 
   5   4  15       28.74       26.87      3.28 o 
   0   5  15      144.81      136.24      5.18 o 
   1   5  15       68.11       71.35      3.79 o 
   2   5  15       21.05       24.80      2.75 o 
   3   5  15       85.73       86.60      4.33 o 
   4   5  15       72.31       74.81      5.17 o 
   0   6  15       65.50       56.51      5.22 o 
   1   6  15        2.72        3.38      1.95 o 
   2   6  15       24.35       21.71      2.83 o 
   3   6  15       28.03       27.48      3.59 o 
   4   6  15        9.03       10.46      3.02 o 
   0   7  15        5.02        6.88      3.56 o 
   1   7  15       25.56       27.63      3.52 o 
   2   7  15        4.11        1.60      2.60 o 
   0   0  16     5065.44     4890.24     82.90 o 
   1   0  16       58.56       60.84      3.84 o 
   2   0  16       24.00       25.51      2.26 o 
   3   0  16        0.15        1.92      1.62 o 
   4   0  16       15.00        9.58      2.59 o 
   5   0  16        0.21        2.60      2.84 o 
   6   0  16       12.06       11.51      3.74 o 
   0   1  16      805.81      906.08     10.06 o 
   1   1  16      839.86      829.68      6.53 o 
   2   1  16      214.00      235.44      4.33 o 
   3   1  16      468.55      430.51      5.37 o 
   4   1  16       55.88       64.63      3.75 o 
   5   1  16       75.92       72.72      4.13 o 
   6   1  16       16.45       16.90      3.30 o 
   0   2  16      100.85       94.30      3.72 o 
   1   2  16      219.39      213.25      3.62 o 
   2   2  16      152.11      154.58      3.51 o 
   3   2  16      424.65      405.30      6.37 o 
   4   2  16       73.84       76.71      3.86 o 
   5   2  16      208.59      201.27      6.53 o 
   6   2  16        1.34        0.40      2.80 o 
   0   3  16       26.27       29.47      2.52 o 
   1   3  16        4.56        3.55      1.41 o 
   2   3  16      130.41      136.83      4.00 o 
   3   3  16       11.83       10.14      2.01 o 
   4   3  16       77.83       83.49      3.76 o 
   5   3  16      126.95      120.77      5.49 o 
   0   4  16      139.45      123.02      4.15 o 
   1   4  16       30.86       38.30      2.43 o 
   2   4  16        4.54        4.75      1.83 o 
   3   4  16      138.68      138.79      4.45 o 
   4   4  16        3.06        3.36      1.85 o 
   5   4  16       26.73       27.84      3.27 o 
   0   5  16        2.85        4.49      2.31 o 
   1   5  16        3.60        5.70      2.07 o 
   2   5  16      100.37      102.29      4.25 o 
   3   5  16        9.54       10.02      2.21 o 
   4   5  16       20.16       18.79      3.03 o 
   0   6  16       31.48       22.55      4.07 o 
   1   6  16       14.66       20.02      2.66 o 
   2   6  16        6.43        4.72      2.21 o 
   3   6  16       20.32       24.39      3.48 o 
   4   6  16       28.80       22.87      3.27 o 
   0   7  16        5.69       15.06      4.72 o 
   1   7  16        7.84        4.31      2.48 o 
   2   7  16        8.03       11.78      3.02 o 
   1   0  17      583.41      590.46      9.75 o 
   2   0  17      395.87      394.46      7.88 o 
   3   0  17      477.50      477.53      8.82 o 
   4   0  17       98.25       98.98      4.93 o 
   5   0  17        1.50        1.13      2.83 o 
   6   0  17       24.23       17.14      4.22 o 
   0   1  17      160.06      185.69      4.84 o 
   1   1  17      465.27      484.09      7.13 o 
   2   1  17      715.55      703.71      6.51 o 
   3   1  17       51.62       53.87      2.69 o 
   4   1  17      104.53      111.42      4.39 o 
   5   1  17        9.66        9.65      2.37 o 
   6   1  17        2.36       -1.18      1.92 o 
   0   2  17       82.90       81.55      4.08 o 
   1   2  17      179.59      194.61      3.58 o 
   2   2  17        9.53        9.56      1.64 o 
   3   2  17      207.64      201.50      5.32 o 
   4   2  17      182.86      172.58      5.12 o 
   5   2  17        8.04        5.82      2.58 o 
   6   2  17        1.67        0.45      2.77 o 
   0   3  17      605.22      623.64      7.70 o 
   1   3  17       17.28       20.65      1.76 o 
   2   3  17      294.77      290.95      6.13 o 
   3   3  17      225.23      221.81      5.17 o 
   4   3  17       64.59       77.50      3.92 o 
   5   3  17       57.48       60.62      4.59 o 
   0   4  17       33.05       35.05      2.85 o 
   1   4  17       24.10       26.78      2.22 o 
   2   4  17      392.50      359.82      6.35 o 
   3   4  17       16.58       20.30      2.37 o 
   4   4  17      123.88      128.88      4.34 o 
   5   4  17       13.81       13.62      3.24 o 
   0   5  17        8.53        7.64      3.11 o 
   1   5  17       35.88       33.05      3.12 o 
   2   5  17       54.75       59.10      3.59 o 
   3   5  17       51.14       42.09      3.21 o 
   4   5  17       48.05       51.64      4.09 o 
   0   6  17      147.61      152.15      7.27 o 
   1   6  17       23.13       18.49      2.72 o 
   2   6  17       30.20       33.64      3.32 o 
   3   6  17       26.90       35.08      3.53 o 
   0   7  17       97.45      121.86      9.07 o 
   1   7  17       35.92       35.30      3.95 o 
   2   7  17       23.01       28.50      3.71 o 
   0   0  18      103.25       87.66      4.29 o 
   1   0  18      927.81      901.59      9.35 o 
   2   0  18        6.97        9.49      2.05 o 
   3   0  18       14.96       17.23      3.40 o 
   4   0  18      431.03      446.77      9.37 o 
   5   0  18      101.47       94.23      6.57 o 
   6   0  18        0.50        3.77      3.20 o 
   0   1  18      149.95      151.13      4.58 o 
   1   1  18      198.62      208.03      3.89 o 
   2   1  18      248.54      257.21      4.23 o 
   3   1  18      109.69      111.63      3.42 o 
   4   1  18      163.16      154.20      5.03 o 
   5   1  18       46.85       50.64      4.21 o 
   6   1  18        0.30       -2.06      2.19 o 
   0   2  18      790.18      792.94     10.77 o 
   1   2  18      255.03      255.57      4.12 o 
   2   2  18      663.16      614.12      6.72 o 
   3   2  18       54.49       55.27      3.18 o 
   4   2  18      142.06      135.43      5.31 o 
   5   2  18       33.47       34.73      3.83 o 
   0   3  18     1514.11     1458.71     18.40 o 
   1   3  18      103.41       97.92      3.10 o 
   2   3  18       91.75       95.11      3.65 o 
   3   3  18       38.73       43.49      3.05 o 
   4   3  18      140.62      144.57      4.82 o 
   5   3  18       11.71       11.21      3.03 o 
   0   4  18       12.49       11.38      2.25 o 
   1   4  18        6.18        7.71      1.82 o 
   2   4  18        1.26        0.14      1.82 o 
   3   4  18       36.50       36.84      3.01 o 
   4   4  18        4.23        3.49      1.95 o 
   5   4  18      112.01      124.93      6.07 o 
   0   5  18       49.78       56.35      5.25 o 
   1   5  18      120.93      113.62      4.45 o 
   2   5  18       17.90       18.42      2.46 o 
   3   5  18       73.51       76.10      4.13 o 
   4   5  18       37.57       43.62      3.80 o 
   0   6  18        8.29        3.30      2.99 o 
   1   6  18       22.16       18.81      3.15 o 
   2   6  18       28.79       30.32      3.27 o 
   3   6  18        0.13       -2.06      2.06 o 
   0   7  18       83.87       97.89      8.68 o 
   1   7  18       31.92       30.73      3.70 o 
   2   7  18        4.50        2.46      2.94 o 
   1   0  19      467.64      481.71      7.85 o 
   2   0  19        1.09        0.37      1.69 o 
   3   0  19       14.79       18.19      3.00 o 
   4   0  19      104.04      106.78      5.28 o 
   5   0  19       18.94       23.18      4.29 o 
   6   0  19       41.96       42.62      5.64 o 
   0   1  19      457.54      474.13      7.73 o 
   1   1  19       92.09      105.96      3.10 o 
   2   1  19      109.59      104.30      3.08 o 
   3   1  19      234.37      223.51      4.51 o 
   4   1  19      236.74      227.39      6.00 o 
   5   1  19       26.54       21.85      2.86 o 
   0   2  19        9.90       13.07      2.34 o 
   1   2  19       55.03       58.11      2.52 o 
   2   2  19      240.72      221.47      4.16 o 
   3   2  19      361.29      345.55      5.57 o 
   4   2  19       19.82       24.34      3.20 o 
   5   2  19       56.29       54.98      4.49 o 
   0   3  19      125.35      121.43      4.68 o 
   1   3  19      314.34      296.28      4.89 o 
   2   3  19      149.29      160.47      4.48 o 
   3   3  19      456.30      413.76      7.06 o 
   4   3  19       57.84       59.78      3.97 o 
   5   3  19       47.80       42.61      4.15 o 
   0   4  19      111.94       95.02      4.03 o 
   1   4  19       40.76       35.32      2.76 o 
   2   4  19       35.06       36.32      3.09 o 
   3   4  19      224.90      225.80      5.65 o 
   4   4  19        7.01        3.21      1.98 o 
   5   4  19       75.16       86.62      5.78 o 
   0   5  19        2.73        1.09      2.71 o 
   1   5  19       83.41       82.46      4.10 o 
   2   5  19       17.33       20.34      2.67 o 
   3   5  19        3.40        1.59      1.94 o 
   4   5  19       48.64       53.06      4.11 o 
   0   6  19        4.38        3.13      4.05 o 
   1   6  19        7.85       10.24      2.77 o 
   2   6  19       33.15       23.12      3.05 o 
   3   6  19       15.31       11.58      2.77 o 
   0   7  19        0.08        4.70      4.11 o 
   1   7  19       25.86       28.80      3.74 o 
   0   0  20       84.44       77.29      4.44 o 
   1   0  20        0.04        1.59      1.77 o 
   2   0  20       83.65       86.16      4.08 o 
   3   0  20       89.93       96.13      5.65 o 
   4   0  20        9.23        6.42      2.66 o 
   5   0  20       16.46       11.02      3.73 o 
   0   1  20       21.07       25.85      2.77 o 
   1   1  20      326.92      309.49      4.85 o 
   2   1  20       64.72       68.83      2.79 o 
   3   1  20       73.91       71.03      3.13 o 
   4   1  20       39.36       43.71      3.48 o 
   5   1  20       56.11       56.35      4.19 o 
   0   2  20     1076.24     1094.25     12.00 o 
   1   2  20      102.07      101.91      3.07 o 
   2   2  20       89.48       97.79      3.15 o 
   3   2  20      199.16      206.71      4.82 o 
   4   2  20      112.49      122.07      4.51 o 
   5   2  20        9.12        9.86      2.82 o 
   0   3  20      208.42      214.55      7.29 o 
   1   3  20       37.66       44.63      2.62 o 
   2   3  20        0.57        0.79      1.63 o 
   3   3  20      406.68      380.46      6.89 o 
   4   3  20       52.55       54.89      3.92 o 
   5   3  20      141.79      139.60      6.13 o 
   0   4  20      319.76      315.91      6.62 o 
   1   4  20       16.98       16.14      2.22 o 
   2   4  20      206.84      204.32      5.61 o 
   3   4  20      133.69      130.61      4.62 o 
   4   4  20        0.87       -0.58      1.98 o 
   0   5  20       22.63       26.67      4.03 o 
   1   5  20       39.96       48.51      3.60 o 
   2   5  20      189.78      176.98      5.13 o 
   3   5  20       34.85       41.40      3.41 o 
   4   5  20       11.85       11.50      2.81 o 
   0   6  20       11.01       11.34      4.42 o 
   1   6  20       12.94       14.83      3.09 o 
   2   6  20        0.16       -0.08      2.17 o 
   3   6  20        3.85        2.04      3.48 o 
   0   7  20       79.14       83.19      8.96 o 
   1   7  20       15.89       20.34      3.53 o 
   1   0  21      102.37      102.78      4.40 o 
   2   0  21        3.60        3.46      2.01 o 
   3   0  21       81.80       70.18      5.26 o 
   4   0  21        6.69        5.88      2.60 o 
   5   0  21       25.05       18.89      4.29 o 
   0   1  21      531.68      518.00      8.54 o 
   1   1  21       96.27      100.58      3.22 o 
   2   1  21      222.95      218.65      4.47 o 
   3   1  21      281.84      290.83      5.55 o 
   4   1  21       29.49       28.97      3.08 o 
   5   1  21       21.15       21.68      3.03 o 
   0   2  21       25.06       26.88      4.57 o 
   1   2  21      190.08      190.26      4.43 o 
   2   2  21      258.66      265.56      4.69 o 
   3   2  21      201.80      205.82      4.90 o 
   4   2  21      131.05      132.64      5.08 o 
   5   2  21      109.08      104.36      4.93 o 
   0   3  21      242.13      253.55      9.50 o 
   1   3  21      420.92      426.07      6.31 o 
   2   3  21       57.77       66.54      3.40 o 
   3   3  21       24.96       33.65      2.98 o 
   4   3  21       82.42       88.64      4.50 o 
   5   3  21        7.63        9.46      2.96 o 
   0   4  21       19.66       15.97      3.65 o 
   1   4  21       32.13       37.11      3.20 o 
   2   4  21      366.07      351.23      8.54 o 
   3   4  21       15.89       16.59      2.60 o 
   4   4  21        4.48        1.17      2.19 o 
   0   5  21       69.13       84.09      5.83 o 
   1   5  21      125.92      122.02      4.32 o 
   2   5  21       14.69       13.68      2.74 o 
   3   5  21        2.82        1.76      2.05 o 
   4   5  21        2.99        0.39      2.32 o 
   0   6  21       21.78       16.28      4.92 o 
   1   6  21       13.95        7.31      2.63 o 
   2   6  21       23.08       22.23      3.13 o 
   3   6  21        0.69        0.88      2.62 o 
   0   7  21        5.91       11.33      5.02 o 
   0   0  22      104.23      106.91      6.42 o 
   1   0  22      126.64      132.45      4.94 o 
   2   0  22      339.24      315.66      7.47 o 
   3   0  22       24.50       25.86      3.92 o 
   4   0  22      131.81      126.02      6.72 o 
   5   0  22        2.11        6.18      3.25 o 
   0   1  22       20.34       26.43      3.20 o 
   1   1  22      155.81      146.60      4.00 o 
   2   1  22        3.69        2.98      1.61 o 
   3   1  22      219.71      208.28      5.13 o 
   4   1  22      116.38      109.30      4.70 o 
   5   1  22        7.05        7.19      2.84 o 
   0   2  22      409.53      409.72      8.03 o 
   1   2  22      164.51      173.18      4.38 o 
   2   2  22       22.64       24.27      2.21 o 
   3   2  22       88.99       88.47      3.71 o 
   4   2  22       13.67       13.51      2.67 o 
   5   2  22       16.79       17.43      2.91 o 
   0   3  22       61.51       73.37      5.51 o 
   1   3  22      144.75      145.39      3.96 o 
   2   3  22      675.46      650.76      8.14 o 
   3   3  22       69.72       63.67      3.54 o 
   4   3  22      108.85      110.70      5.37 o 
   5   3  22       16.30       15.42      3.41 o 
   0   4  22      803.59      791.46     15.91 o 
   1   4  22      157.64      160.77      5.09 o 
   2   4  22       60.67       60.23      3.58 o 
   3   4  22       35.28       40.35      3.31 o 
   4   4  22       13.48       11.73      2.64 o 
   0   5  22      151.35      160.69      7.45 o 
   1   5  22       85.64       83.38      3.97 o 
   2   5  22       16.08       14.76      2.78 o 
   3   5  22       60.43       56.64      3.87 o 
   0   6  22        8.70       12.43      4.84 o 
   1   6  22       16.32       20.94      3.33 o 
   2   6  22        5.37        6.07      2.54 o 
   1   0  23       91.83       94.33      4.55 o 
   2   0  23       21.09       23.23      2.99 o 
   3   0  23       75.63       85.27      5.71 o 
   4   0  23        4.76        6.30      3.94 o 
   5   0  23        0.40        2.53      4.01 o 
   0   1  23        1.06        0.87      1.87 o 
   1   1  23       73.26       77.93      3.12 o 
   2   1  23      249.83      249.47      4.94 o 
   3   1  23      104.77       99.90      3.96 o 
   4   1  23        4.64        6.32      2.33 o 
   5   1  23       39.68       40.86      4.16 o 
   0   2  23      287.59      286.80      7.73 o 
   1   2  23      160.08      165.02      4.40 o 
   2   2  23      612.37      612.29      7.53 o 
   3   2  23       45.15       45.98      3.09 o 
   4   2  23        3.80        4.43      2.25 o 
   5   2  23       30.37       28.85      3.53 o 
   0   3  23      236.71      218.96      7.81 o 
   1   3  23       82.47       89.35      3.48 o 
   2   3  23      255.94      250.01      5.41 o 
   3   3  23        2.19        0.78      1.78 o 
   4   3  23        3.81        2.23      2.36 o 
   0   4  23        1.04       -0.22      2.74 o 
   1   4  23       10.62       12.26      2.50 o 
   2   4  23        1.99        0.24      1.85 o 
   3   4  23       33.42       30.99      3.05 o 
   4   4  23       14.56       10.68      2.56 o 
   0   5  23      235.11      223.35     25.12 o 
   1   5  23       57.38       63.62      3.76 o 
   2   5  23       93.06       97.69      4.28 o 
   3   5  23        3.71        4.89      2.26 o 
   0   6  23       39.86       33.20      6.16 o 
   1   6  23       36.10       37.77      4.00 o 
   2   6  23       19.43       17.39      3.00 o 
   0   0  24       38.02       53.54      5.79 o 
   1   0  24       63.91       53.64      4.44 o 
   2   0  24      427.32      404.22      8.37 o 
   3   0  24        6.34        4.99      2.94 o 
   4   0  24        1.91        1.64      3.90 o 
   5   0  24        4.17        1.28      4.06 o 
   0   1  24       49.53       50.90      3.85 o 
   1   1  24      131.26      132.91      3.83 o 
   2   1  24      168.88      173.81      4.37 o 
   3   1  24      266.18      273.01      7.43 o 
   4   1  24       20.01       18.72      2.94 o 
   5   1  24       53.42       57.53      4.90 o 
   0   2  24        0.54        1.22      2.14 o 
   1   2  24      168.28      161.94      4.48 o 
   2   2  24       54.40       57.52      3.01 o 
   3   2  24       31.03       28.78      2.66 o 
   4   2  24        5.50        0.47      2.24 o 
   5   2  24       56.16       57.13      4.43 o 
   0   3  24        0.00        0.37      2.56 o 
   1   3  24      324.19      329.12      6.53 o 
   2   3  24       69.47       71.91      3.86 o 
   3   3  24       16.32       19.92      2.51 o 
   4   3  24       13.34       13.52      2.88 o 
   0   4  24      116.42      128.15      6.64 o 
   1   4  24      144.16      143.04      5.02 o 
   2   4  24      204.90      209.03      5.95 o 
   3   4  24       79.51       79.94      4.28 o 
   4   4  24       10.98       13.05      2.47 o 
   0   5  24        0.23       -1.93      3.20 o 
   1   5  24       71.52       77.29      4.09 o 
   2   5  24       15.46       18.96      2.65 o 
   3   5  24       12.28       12.05      2.79 o 
   0   6  24       66.51       73.41     19.77 o 
   1   6  24        2.08        2.31      2.67 o 
   2   6  24        6.22        7.47      2.48 o 
   1   0  25      101.68      113.59      5.10 o 
   2   0  25       70.49       76.32      5.38 o 
   3   0  25      330.83      292.92      9.50 o 
   4   0  25        2.02       -1.30      3.37 o 
   5   0  25      114.37      120.29      9.71 o 
   0   1  25      108.55      111.76      5.15 o 
   1   1  25      441.00      433.08      6.77 o 
   2   1  25      214.82      211.41      5.11 o 
   3   1  25       10.71       11.03      2.81 o 
   4   1  25       25.28       25.23      3.31 o 
   5   1  25       24.08       21.73      3.65 o 
   0   2  25      168.05      160.99      5.78 o 
   1   2  25        3.42        5.07      1.85 o 
   2   2  25       48.33       50.56      3.30 o 
   3   2  25      145.83      160.37      4.98 o 
   4   2  25        0.93        0.21      2.17 o 
   0   3  25       54.73       66.57      5.72 o 
   1   3  25       79.71       77.36      4.06 o 
   2   3  25       93.44       93.78      4.07 o 
   3   3  25      135.79      136.43      4.53 o 
   4   3  25       12.92       14.50      2.93 o 
   0   4  25        9.28       14.08      3.54 o 
   1   4  25       25.08       25.03      3.02 o 
   2   4  25        8.36        3.45      2.19 o 
   3   4  25       35.24       38.58      3.38 o 
   4   4  25       43.60       41.53      3.67 o 
   0   5  25        3.11        0.28      4.02 o 
   1   5  25        2.55        1.51      2.13 o 
   2   5  25       32.26       37.35      3.37 o 
   3   5  25        3.26        0.51      2.08 o 
   0   6  25      139.52      126.29      9.54 o 
   1   6  25       16.08       11.43      3.12 o 
   0   0  26       78.35       82.93      6.70 o 
   1   0  26      102.20      108.23      5.08 o 
   2   0  26        4.54        5.13      3.13 o 
   3   0  26      332.23      307.75      9.85 o 
   4   0  26        2.65        3.58      4.27 o 
   5   0  26        0.75        2.63      4.31 o 
   0   1  26       57.17       56.50      4.23 o 
   1   1  26       36.80       38.10      2.71 o 
   2   1  26      188.59      195.62      5.05 o 
   3   1  26      189.89      197.23      6.54 o 
   4   1  26        2.99        2.52      2.43 o 
   0   2  26       59.76       68.44      5.56 o 
   1   2  26       30.97       33.54      2.80 o 
   2   2  26       19.65       20.94      2.59 o 
   3   2  26       17.97       17.88      3.01 o 
   4   2  26       12.02       14.29      2.90 o 
   0   3  26      112.45      130.67      7.47 o 
   1   3  26       19.08       18.26      3.01 o 
   2   3  26      141.88      141.56      5.05 o 
   3   3  26       22.39       18.57      2.59 o 
   4   3  26       70.49       81.29      4.97 o 
   0   4  26        5.59        3.89      3.16 o 
   1   4  26       20.70       25.41      3.45 o 
   2   4  26       67.90       73.91      4.41 o 
   3   4  26       19.62       20.30      2.81 o 
   0   5  26        9.60       11.20      4.59 o 
   1   5  26       19.66       19.23      2.77 o 
   2   5  26       13.87       13.63      2.65 o 
   0   6  26       34.98       38.37     12.34 o 
   1   6  26       45.17       46.63      4.46 o 
   1   0  27        0.72        0.29      2.27 o 
   2   0  27      427.78      394.71     10.78 o 
   3   0  27        4.57        7.96      3.53 o 
   4   0  27       55.28       63.61      7.88 o 
   0   1  27       10.26       10.19      3.08 o 
   1   1  27       66.23       64.07      3.25 o 
   2   1  27      138.16      135.73      4.44 o 
   3   1  27       48.24       47.16      4.07 o 
   4   1  27        4.47       -0.30      2.49 o 
   0   2  27      458.66      466.05     11.45 o 
   1   2  27       97.83       96.84      3.90 o 
   2   2  27      146.59      152.90      4.83 o 
   3   2  27       10.45        5.88      2.71 o 
   4   2  27        2.34       -0.43      2.26 o 
   0   3  27       36.34       32.86      4.47 o 
   1   3  27        6.26        4.37      2.46 o 
   2   3  27        0.70        1.57      2.03 o 
   3   3  27      148.00      151.91      4.86 o 
   4   3  27       12.01       14.51      3.09 o 
   0   4  27        0.18        1.28      3.39 o 
   1   4  27       15.09       19.95      3.27 o 
   2   4  27       18.51       14.02      2.79 o 
   3   4  27       12.97       10.98      2.58 o 
   0   5  27       95.30       82.50     11.85 o 
   1   5  27       18.88       19.34      3.31 o 
   2   5  27       22.10       19.53      2.91 o 
   0   0  28      281.46      250.33     15.13 o 
   1   0  28        0.01        0.06      2.32 o 
   2   0  28      116.16      107.24      6.54 o 
   3   0  28       23.40       25.45      4.26 o 
   4   0  28        0.73       -3.18      3.18 o 
   0   1  28      269.58      260.87      8.84 o 
   1   1  28       39.28       39.38      2.84 o 
   2   1  28      127.38      117.99      4.32 o 
   3   1  28       12.43       16.06      3.29 o 
   4   1  28       10.74       11.23      3.06 o 
   0   2  28       27.36       26.86      4.17 o 
   1   2  28       18.47       17.98      2.39 o 
   2   2  28        2.08       -0.54      1.86 o 
   3   2  28       77.89       84.50      5.39 o 
   4   2  28       53.18       52.62      4.24 o 
   0   3  28       34.63       30.38      4.65 o 
   1   3  28       35.76       30.55      3.45 o 
   2   3  28       24.30       25.01      3.15 o 
   3   3  28       10.12       13.42      2.54 o 
   0   4  28       14.84       12.35      4.70 o 
   1   4  28       49.76       50.56      4.34 o 
   2   4  28       21.72       23.82      3.22 o 
   3   4  28       62.47       62.10      4.12 o 
   0   5  28        0.00       -0.03      4.03 o 
   1   5  28        8.21        6.17      2.77 o 
   2   5  28       12.68       10.06      2.57 o 
   1   0  29        2.00       -0.15      2.34 o 
   2   0  29       22.23       19.83      4.18 o 
   3   0  29        5.78       10.30      3.65 o 
   4   0  29       10.14        7.73      4.68 o 
   0   1  29        1.69        5.28      2.89 o 
   1   1  29       38.59       33.83      2.97 o 
   2   1  29        6.45        4.52      2.03 o 
   3   1  29       21.99       19.76      3.31 o 
   4   1  29       21.96       25.96      3.84 o 
   0   2  29       51.78       41.19      4.75 o 
   1   2  29       18.03       18.09      2.53 o 
   2   2  29       11.46        8.63      2.30 o 
   3   2  29       43.82       44.20      4.36 o 
   4   2  29        2.57        1.72      2.83 o 
   0   3  29       45.34       48.25      8.76 o 
   1   3  29       19.48       19.33      3.12 o 
   2   3  29       83.91       86.03      5.00 o 
   3   3  29       18.81       19.36      3.02 o 
   0   4  29       10.20        5.94      4.20 o 
   1   4  29       33.17       30.36      3.70 o 
   2   4  29       12.57       11.35      2.89 o 
   0   5  29        7.56        4.09      4.22 o 
   1   5  29        6.47        2.90      2.62 o 
   0   0  30      160.51      155.02     12.99 o 
   1   0  30       31.19       24.66      3.53 o 
   2   0  30       21.38       26.37      4.53 o 
   3   0  30       21.65       28.52      4.70 o 
   4   0  30        8.99       16.95      5.46 o 
   0   1  30       24.32       24.79      4.51 o 
   1   1  30        3.04        3.27      1.98 o 
   2   1  30        6.82        4.06      2.31 o 
   3   1  30       36.57       43.89      4.34 o 
   4   1  30        6.45        2.64      2.81 o 
   0   2  30       20.12       18.44      3.81 o 
   1   2  30       37.92       35.24      3.31 o 
   2   2  30       92.51      100.81      4.50 o 
   3   2  30       20.24       20.68      3.59 o 
   0   3  30        2.26       -0.18      3.60 o 
   1   3  30       73.17       73.04      4.88 o 
   2   3  30       15.78       16.93      3.12 o 
   3   3  30       26.25       33.59      3.82 o 
   0   4  30        3.45        1.13      3.69 o 
   1   4  30        0.06       -2.25      2.25 o 
   2   4  30        0.43        0.49      2.46 o 
   0   5  30        1.22        4.27      4.40 o 
   1   0  31        3.25        5.65      2.68 o 
   2   0  31        0.41       -2.72      2.72 o 
   3   0  31        9.59        8.60      3.66 o 
   0   1  31        5.74        6.75      3.13 o 
   1   1  31        9.91        7.88      2.19 o 
   2   1  31       19.87       20.92      3.07 o 
   3   1  31       17.07       12.63      3.30 o 
   0   2  31       92.05       84.93      7.00 o 
   1   2  31       21.38       20.35      2.94 o 
   2   2  31       23.07       19.40      2.80 o 
   3   2  31       20.38       16.38      3.35 o 
   0   3  31        6.43        6.52      3.54 o 
   1   3  31        0.93        3.21      2.37 o 
   2   3  31        5.57        5.13      2.66 o 
   3   3  31       18.10       16.89      3.26 o 
   0   4  31        0.25        2.79      5.57 o 
   1   4  31       12.01        9.60      2.94 o 
   2   4  31       18.34       16.87      3.36 o 
   0   0  32       73.43       73.91     11.19 o 
   1   0  32       10.57        6.70      3.66 o 
   2   0  32        0.00       -1.10      3.03 o 
   3   0  32        1.13        4.29      3.62 o 
   0   1  32        1.02        0.77      2.82 o 
   1   1  32       42.40       44.67      3.43 o 
   2   1  32       33.98       37.17      3.64 o 
   3   1  32       15.11       10.56      3.15 o 
   0   2  32       13.34        7.03      3.41 o 
   1   2  32       20.28       20.24      2.91 o 
   2   2  32        4.64        2.55      2.33 o 
   3   2  32       29.50       30.97      4.01 o 
   0   3  32        6.46        3.40      3.40 o 
   1   3  32        9.58        9.64      2.96 o 
   2   3  32        3.76        3.52      2.52 o 
   0   4  32      115.36       98.86      9.09 o 
   1   4  32       27.58       30.12      3.86 o 
   1   0  33       68.52       84.12      6.91 o 
   2   0  33       22.68       18.70      4.37 o 
   3   0  33       15.47       11.08      5.63 o 
   0   1  33        3.12        5.01      3.33 o 
   1   1  33       15.42       14.91      2.76 o 
   2   1  33        3.66        2.15      2.46 o 
   3   1  33       20.94       22.47      3.64 o 
   0   2  33       30.24       24.57      4.37 o 
   1   2  33        1.35        2.32      2.29 o 
   2   2  33       14.94       18.78      3.43 o 
   0   3  33        6.46        4.38      3.36 o 
   1   3  33       14.29       12.98      3.05 o 
   2   3  33       20.81       19.21      3.29 o 
   0   0  34        0.76       -1.08      5.56 o 
   1   0  34        0.25        1.95      4.20 o 
   2   0  34        0.88       -2.92      3.23 o 
   0   1  34       26.63       29.10      4.82 o 
   1   1  34       33.45       42.83      4.21 o 
   2   1  34       10.00       10.18      3.12 o 
   0   2  34        0.42        1.72      5.54 o 
   1   2  34        0.22       -0.29      2.35 o 
   2   2  34       12.38       11.93      3.70 o 
   0   3  34       24.28       17.44      4.25 o 
   1   3  34        2.17        4.35      2.88 o 
   1   0  35        7.29       11.77      5.12 o 
   2   0  35       10.73       12.58      4.20 o 
   0   1  35        1.68        2.20      3.51 o 
   1   1  35       11.63       13.68      3.11 o 
   2   1  35        4.17        2.88      2.84 o 
   0   2  35       38.31       33.71      5.01 o 
   1   2  35       12.42       19.81      3.50 o 
   0   0  36       47.61       39.52      9.49 o 
   1   0  36        0.71        0.87      4.30 o 
   0   1  36        7.94        5.67      4.12 o 
   1   1  36       11.47       12.15      3.27 o 
   0   2  36        0.00       -0.57      3.30 o 
   0   1  37        3.87        3.47      4.60 o 
                                                 
